# Supplementary material for: The molecular landscape of hereditary ataxia: a single-center study
Source: Hum Genet. 2025 Apr 10;144(5):545–57. doi: 10.1007/s00439-025-02744-y (PMC12033174; doi:10.1007/s00439-025-02744-y)
Supplement: Supplementary file 3 — Supplementary Material 3 [file 439_2025_2744_MOESM3_ESM.xlsx]

## Sheet: Foglio1
ID	Phenotype	Age of onset	Inheritance	Result	Incidental Finding	Genomic coordinates (hg38)	Gene (RefSeq ID)	Nucleotide variant	Amino acid variant	ACMG classification	ACMG criteria	Zygosity	RS ID	Disease	OMIM ID
HA28	Ataxia, abnormal gait, peripheral neuropathy	45	Familial	Positive			ATXN2 (NM_001372574.1)	22/36 CAG repeats	-	-	-	Heterozygous		Spinocerebellar ataxia 2, Autosomal dominant	#183090
HA34	Spastic paraparesis, dysphagia, ataxic gait	46	Sporadic	Negative					-			Heterozygous
HA35	Spinocerebellar Ataxia	Unknown	Sporadic	Positive			ATXN2 (NM_001372574.1)	22/37 CAG repeats	-	-	-	Heterozygous
HA43	Lower limb weakness, walking difficulties, pyramidal signs, learning disability, muscle atrophy, late-onset cognitive impairment, peripheral motor and sensory neuropathy,	11	Familial	Positive		chr15-44626385--A	SPG11 (NM_025137.4)	c.2190dup	p.Asp731Ter	Pathogenic	PVS1, PM2, PM3	Homozygous	n.a.	Spastic paraplegia 11, Autosomal recessive	#604360
HA54	Cerebellar ataxia	34	Sporadic	Negative
HA55	Cerebellar ataxia	Unknown	Familial	Positive		chr1-11998871-T-C	MFN2 (NM_014874.4)	c.701T>C	p.Met234Thr	Likely Pathogenic	PM1, PP2, PM2, PM5	Heterozygous	n.a.	Cerebellar ataxia, Autosomal dominant (Elbert et al. 2023)	n.a.
					Y	chr22-20982392-G-	LZTR1 (NM_006767.4)	c.27del	p.Gln10ArgfsTer15	Likely Pathogenic	PVS1, PM2	Heterozygous	rs587777613	Schwannomatosis, Autosomal dominant	#615670
HA56	Cerebellar Ataxia, abnormal gait, dysarthria, pyramidal signs, cognitive impairment	52	Sporadic	Positive			TBP (NM_003194.5)	38/42 CAG/CAA repeats	-	-	-	Heterozygous
HA58	Neurodegenerative cerebellar ataxia, dysphagia, dysarthria	62	Sporadic	Positive		chr2-219250478-C-T	TUBA4A (NM_006000.3)	c.1221G>A	p.Trp407Ter	Likely Pathogenic	PM2, PVS1, PP5, PP4	Heterozygous	rs1395492474	Spastic taxia, Autosomal dominant (Torella et al. 2023; Benkirane et al. 2024)	n.a.
HA60	Ataxic gait, dysarthria, peripheral neuropathy, cerebellar atrophy	70	Sporadic	Positive			ATXN2 (NM_001372574.1)	24/35 CAG repeats	-	-	-	Heterozygous
HA61	Lower limb spasticity, ataxic gait, cerebellar atrophy	37	Sporadic	Positive		chr16-89510539-T-A	SPG7 (NM_003119.4)	c.233T>A	p.Leu78Ter	Pathogenic	PVS1, PM2, PP5, PM3	Homozygous	rs121918358	Spastic paraplegia 7, Autosomal recessive	#607259
HA62	Ataxia, parkinsonism	52	Sporadic	Inconclusive		chr10-95621147-C-T	ALDH18A1 (NM_002860.4)	c.1351G>A	p.Val451Met	VUS	PM2	Heterozygous	rs111344269	Spastic paraplegia 9A, Autosomal dominant	#601162
HA63	Spinocerebellar Ataxia, dysarthria	Unknown	Familial	Positive			ATXN2 (NM_001372574.1)	24/37 CAG repeats	-	-	-	Heterozygous
HA64	Ataxic gait, dysarthria, dysphagia, axonal sensorimotor polyneuropathy	53	Sporadic	Negative
HA65	Ataxia, abnormal gait	70	Sporadic	Negative
HA71	Spinocerebellar Ataxia	55	Familial	Positive			ATXN2 (NM_001372574.1)	22/37 CAG repeats	-	-	-	Heterozygous
HA72	Cerebellar atrophy, upper limb spasticity, ataxic gait, dysphagia, mild cognitive impairment, fasciculation	43	Familial	Positive		chr5-179836445-C-T	SQSTM1 (NM_003900.5)	c.1175C>T	p.Pro392Leu	Pathogenic	PM2, PP3, PP5	Heterozygous	rs104893941	Frontotemporal dementia and/or amyotrophic lateral sclerosis 3, Autosomal dominant	#616437
						chr15-60531773-C-G	RORA (NM_134261.3)	c.275G>C	p.Gly92Ala	Pathogenic	PS3, PS2, PM2, PM5, PP2	Heterozygous	rs1555427498	Intellectual developmental disorder with or without epilepsy or cerebellar ataxia, Autosomal dominant	#618060
HA73	Cerebellar ataxia, dysarthria, axonal sensorimotor polyneuropathy	62	Sporadic	Negative
HA74	Microangiopathic leukoencephalopathy, ataxic gait, extrapyramidal signs, rigidity, postural instability, axonal peripheral neuropathy, decreased visual acuity	68	Sporadic	Positive		chr3-155116690-C-	MME (NM_007289.4)	c.467del	p.Pro156LeufsTer14	Pathogenic	PS4, PVS1, PM2	Heterozygous	rs749320057	Spinocerebellar ataxia 43, Autosomal dominant	#617018
HA75	Cerebellar ataxia, cerebellar atrophy, unilateral limbs weakness	61	Sporadic	Negative
HA76	Gait difficulties, lower limb muscle atrophy, axonal sensorimotor polyneuropathy	31	Sporadic	Positive		chr1-156130757-G-A	LMNA (NM_170707.4)	c.497G>A	p.Arg166Gln	Pathogenic	PS4 PM1, PP2, PM2, PM5	Heterozygous	rs267607570	Muscular dystrophy, Autosomal dominant	#613205
HA78	Ataxic gait	66	Familial	Negative
HA79	Ataxia, sensory neuropathy	62	Familial	Negative
HA80	Cerebellar ataxia, dysarthria, dysphagia	37	Sporadic	Positive			ATXN1 (NM_001128164.2)	29/49 CAG repeats	-	-	-	Heterozygous
HA82	Cerebellar ataxia, spastic gait, intellectual disability, cerebellar and midbrain atrophy	36	Sporadic	Inconclusive		chr11-66711003-T-C	SPTBN2 (NM_006946.4)	c.799A>G	p.Lys267Glu	VUS	PM2	Heterozygous	n.a.	Spinocerebellar ataxia 5, Autosomal dominant / Spinocerebellar ataxia 14, Autosomal recessive	#600224 / #615386
HA84	Cerebellar ataxia	73	Sporadic	Negative
HA86	Ataxic gait, cerebellar atrophy	58	Sporadic	Inconclusive		chr4-83269903-C-T	COQ2 (NM_001358921.2)	c.719G>A	p.Gly240Glu	VUS	PM2, PP3	Heterozygous	n.a.	Multiple system atrophy, susceptibility to, Autosomal dominant	#146500
HA88	Ataxia, progressive spastic paraparesis, paroxysmal dyskinesias	13	Familial	Positive		chr10-77985946-G-A	POLR3A (NM_007055.4)	c.3028C>T	p.Gln1010Ter	Pathogenic	PVS1, PM2, PM3	Heterozygous	rs765512254	Leukodystrophy, hypomyelinating 7, Autosomal recessive	#607694
						chr10-78009515-C-T		c.1909+22G>A	p.?	Likely Pathogenic	PP1, PS3, PM3, PM2, BP7	Heterozygous	rs191875469
HA89	Abnormal gait, dysphagia, dysarthria, memory deficits	52	Familial	Positive		chr19-49692361-C-T	CPT1C (NM_001136052.3)	c.109C>T	p.Arg37Cys	Likely Pathogenic	PS3, PM2, PP5	Heterozygous	rs786204767	Spastic paraplegia 73, Autosomal dominant	#616282
HA90	Episodic ataxia, abnormal gait, paresthesia, dysmetria, downbeat nystagmus	48	Familial	Positive		chr19-13255108-ACGATG-	CACNA1A (NM_001127222.2)	c.4737_4742del	p.Ile1580_Val1581del	Likely Pathogenic	PM2, PM4, PP1	Heterozygous	n.a.	Episodic ataxia, type 2, Autosomal dominant	#108500
HA91	Ataxia	30	Sporadic	Positive		chr9-132342706-A-C	SETX (NM_015046.7)	c.482T>G	p.Val161Gly	Likely Pathogenic	PS4, PM3, PM2, PP3	Heterozygous	rs1848052674	Spinocerebellar ataxia, autosomal recessive, with axonal neuropathy 2, Autosomal recessive	#606002
						chr9-132346277-AAGC-		c.369_372del	p.Leu123PhefsTer37	Pathogenic	PM3, PVS1, PM2	Heterozygous	n.a.
HA98	Ataxic gait	26	Familial	Positive			ATXN1 (NM_001128164.2)	30/36 CAG repeats	-	-	-	Heterozygous
HA102	Cerebellar ataxia, abnormal gait, dysphagia, dysarthria, pyramidal signs, sensorimotor polyneuropathy, cognitive impairment, lens opacity	30	Sporadic	Positive		chr2-218814459-G-A	CYP27A1 (NM_000784.4)	c.1263+1G>A	p.?	Pathogenic	PM3, PVS1, PM2	Homozygous	rs397515355	Cerebrotendinous xanthomatosis, Autosomal recessive	#213700
HA105	Cerebellar ataxia, dysarthria, spasticity, aggressive behavior, irritability, disinhibition, peripheral neuropathy, cognitive deterioration, cerebellar atrophy	61	Sporadic	Negative
HA106	Ataxic gait, cerebellar atrophy, unilateral hearing loss, peripheral neuropaty, cognitive impairment	40	Sporadic	Positive		chr9-97675476-GTACAAGTCTTACG-	XPA (NM_000380.4)	c.772_785del	p.Arg258TyrfsTer5	Pathogenic	PM3, PVS1, PM2	Homozygous	rs778543124	Xeroderma pigmentosum, group A, Autosomal recessive	#278700
					Y	chr2-165994322-A-G	SCN1A (NM_001165963.4)	c.4676T>C	p.Met1559Thr	Likely Pathogenic	PM1, PP2, PM2, PM5, PP3, PP5	Heterozygous	rs1689707865	Dravet syndrome, autosomal dominant	#607208
HA107	Ataxia, parkinsonism	77	Familial	Negative
HA108	Cerebellar ataxia, sensorimotor polyneuropathy	Unknown	Unknown	Inconclusive		chr1-155610270-G-A	MSTO1 (NM_018116.4)	c.22G>A	p.Val8Met	VUS	PP3	Heterozygous	rs762798018	Myopathy, mitochondrial, and ataxia, Autosomal dominant	#617675
HA110	Cerebellar ataxia, spastic paraparesis	38	Sporadic	Inconclusive		chr14-77562419-G-A	SPTLC2 (NM_004863.4)	c.827C>T	p.Thr276Ile	VUS	PM2	Heterozygous	rs755288891	Neuropathy, hereditary sensory and autonomic, type IC, Autosomal dominant	#613640
					Y	chr12-47974862-C-T	COL2A1 (NM_001844.5)	c.3887G>A	p.Gly1296Glu	Likely Pathogenic	PP3, PM2, PP2	Heterozygous	n.a.	Spondyloperipheral dysplasia, Autosomal dominant	#271700
HA111	Cerebellar atrophy, nystagmus, diplopia, pyramidal signs	65	Familial	Inconclusive		chr19-3978043-C-T	EEF2 (NM_001961.4)	c.1843G>A	p.Glu615Lys	VUS	PM2, PP2	Heterozygous	rs377744684	Spinocerebellar ataxia 26, Autosomal dominant	#609306
HA112	Cerebellar ataxia, slurred speech, stumbling	36	Familial	Negative
HA113	Cerebellar ataxia, dysarthria	32	Sporadic	Positive			ATXN2 (NM_001372574.1)	22/36 CAG repeats	-	-	-	Heterozygous
HA114	Ataxia, spastic paraparesis, dysarthria	36	Sporadic	Positive			FXN (NM_000144.5)	124/632 GAA repeats	-	-	-	Homozygous
HA115	Ataxia, gait difficulties, dysphagia, psycomotor delay	33	Sporadic	Positive		chr15-22786685-23039553-DEL	TUBGCP5 (NM_0529053)	-	-	Pathogenic		Heterozygous	n.a.	15q11.2 deletion syndrome, Autosomal dominant	#615656
							CYFIP1 (NM_014608)
							NIPA1 (NM_144599)
							NIPA2 (NM_001184889)
HA116	Cerebellar atrophy, Ataxic gait	49	Sporadic	Inconclusive		chr8-125078764-G-C	WASHC5 (NM_014846.4)	c.685C>G	p.Leu229Val	VUS	PM2, PP3	Heterozygous	rs374677612	Spastic paraplegia 8, Autosomal dominant	#603563
HA119	Multisystem atrophy, peripheral neuropathy, cerebellar ataxia, dysarthria, mild dysmetria	59	Sporadic	Negative
HA120	Ataxic gait, aphasia, tremor, urinary urgency, progressive cerebellar dysfunction	52	Sporadic	Positive		chr14-87925139-87950754-DEL	GALC (NM_000153.4)	-	-	Pathogenic	2D, 4L	Heterozygous	n.a.	Krabbe disease, Autosomal recessive	#245200
						chr14-87984426-G-A	GALC (NM_000153.4)	c.550C>T	p.Arg184Cys	Benign	PP2, BA1, BS2, BP6	Heterozygous	rs1805078
						chr14-87941544-A-G	GALC (NM_000153.4)	c.1685T>C	p.Ile562Thr	Benign	PM3, PM5, PP2, BA1, BS2, BP6	Heterozygous	rs398607
					Y¤	chr1-156137689-TG-	LMNA (NM_170707.4)	c.1646_1647del	p.Val549GlyfsTer2	Pathogenic	PVS1, PM2, PP5	Heterozygous	rs2102898301	Muscular dystrophy, Autosomal dominant	#613205
HA121	Ataxia, dysautonomia, otosclerosis and sensorineural hearing loss, abnormal cardiac adrenergic, somatosensory conduction delay	44	Sporadic	Inconclusive		chr1-155610270-G-A	MSTO1 (NM_018116.4)	c.22G>A	p.Val8Met	VUS	PP3	Heterozygous	rs762798018	Myopathy, mitochondrial, and ataxia, Autosomal dominant	#617675
HA122	Ataxia, dysarthria, cerebellar atrophy	58	Sporadic	Incidental finding	Y	chr1-201110162-A-G	CACNA1S (NM_000069.3)	c.258+2T>C	p.?	Pathogenic	PVS1, PM2, PP5	Heterozygous	n.a.	Congenital myopathy 18 due to dihydropyridine receptor defect, Autosomal dominant/Autosomal recessive	#620246
HA123	Ataxic gait, tremor, pyramidal signs	53	Sporadic	Inconclusive		chr2-166280534-C-G	SCN9A (NM_002977.3)	c.2133G>C	p.Leu711Phe	VUS	PM2, PP3	Heterozygous	rs772492538	Small fiber neuropathy, Autosomal dominant	#133020
HA124	Cerebellar ataxia, nystagmus, diplopia, dysarthria	40	Sporadic	Positive		chr19-13212204-G-A	CACNA1A (NM_001127222.2)	c.6202C>T	p.Arg2068Ter	Pathogenic	PS4, PVS1, PM2	Heterozygous	rs779221807	Episodic ataxia, type 2, Autosomal dominant	#108500
HA125	Cerebellar ataxia, cognitive deterioration	Unknown	Unknown	Negative
HA126	Cerebellar ataxia, cognitive deterioration, pyramidal signs, type I diabetes, hypothyroidism	54	Sporadic	Negative
HA127	Cerebellar ataxia, abnormal gait, seizures,	17	Sporadic	Negative
HA128	Cerebellar ataxia, sensorimotor polyneuropathy, dysarthria, blurred vision	Unknown	Unknown	Incidental finding	Y	chr2-165090481-A-C	SCN3A (NM_006922.4)	c.5672T>G	p.Ile1891Ser	Likely Pathogenic	PP3, PM2, PP2	Heterozygous	n.a.	Epilepsy, familial focal, with variable foci 4, Autosomal dominant	#617935
HA129	Ataxic gait	60	Sporadic	Incidental finding	Y	chr12-21859614-A-T	ABCC9 (NM_020297.4)	c.2477T>A	p.Leu826Gln	Likely Pathogenic	PP3, PM2, PP2	Heterozygous	n.a.	Cardiomyopathy, dilated, 1O, Autosomal dominant	#608569
HA130	Ophthalmoparesis, stumbling, ataxia	Unknown	Unknown	Negative
HA131	Ataxia, cerebellar athropy, dysphagia, slurred speech	50	Sporadic	Inconclusive		chr2-37120022-AA-	EIF2AK2 (NM_001135651.3)	c.1184_1185del	p.Phe395Ter	VUS	PM2	Heterozygous	n.a.	Developmental Delay, Leukoencephalopathy, and Neurologic Decompensation, Autosomal dominant¶	n.a.
HA132	Cerebellar ataxia, axonal sensimotor neuropathy	16	Sporadic	Negative
HA133	Spastic paraplegia, pyramidal signs, ataxia, neurogenic bladder	62	Sporadic	Positive		chrX-153725850-A-G	ABCD1 (NM_000033.4)	c.584A>G	p.Gln195Arg	Likely Pathogenic	PM1, PP2, PM2, PP3	Hemizygous	n.a.	Adrenoleukodystrophy, X-linked recessive	#300100
						chr17-44915224-C-T	GFAP (NM_002055.5)	c.263G>A	p.Arg88His	Likely Pathogenic	PM1, PP2, PM2, PM5, PP3	Heterozygous	rs760982722	Alexander disease, Autosomal dominant	#203450
						chr13-110205406-C-T	COL4A1 (NM_001845.6)	c.904G>A	p.Gly302Ser	Likely Pathogenic	PM2, PP3, PP2, PP5	Heterozygous	rs144795487	Microangiopathy and leukoencephalopathy, pontine, Autosomal dominant	#618564
HA134	Ataxia, cerebellar atrophy	50	Familial	Inconclusive		chr10-119174574-G-T	PRDX3 (NM_006793.5)	c.188C>A	p.Pro63His	VUS	PM3, PM2	Homozygous	rs981075930	Spinocerebellar ataxia 32, Autosomal recessive	#619862
HA135	Cerebellar ataxia, nystagmus	Unknown	Familial	Negative
HA136	Cerebellar ataxia, dysarhria, hyperreflexia, cerebellar atrophy, bradykinesia	Unknown	Unknown	Negative
HA137	Cerebellar ataxia, dysathria, hyperreflexia	Unknown	Unknown	Negative
HA138	Spastic paraparesis, peripheral neuropathy	73	Familial	Negative
HA139	Cerebellar ataxia, abnormal gait	15	Familial	Positive		chr19-53889693-G-T	PRKCG (NM_002739.5)	c.341G>T	p.Cys114Phe	Likely Pathogenic	PM1, PP2, PM2, PP3, PM5	Heterozygous	n.a.	Spinocerebellar ataxia 14, Autosomal dominant	#605361
HA140	Ataxia, abnormal gait, stumbling, dysarthria	62	Sporadic	Inconclusive		chr2-166280571-C-T	SCN9A (NM_002977.3)	c.2096G>A	p.Cys699Tyr	VUS	PM2, PP3	Heterozygous	rs201709980	Small fiber neuropathy, Autosomal dominant	#133020
HA141	Cerebellar ataxia, vertigo, nausea, tinnitus	66	Sporadic	Inconclusive		chr16-70258081-G-A	AARS1 (NM_001605.3)	c.2129C>T	p.Pro710Leu	VUS	PM2, PP3	Heterozygous	rs754391789	Charcot-Marie-Tooth disease, axonal, type 2N, Autosomal dominant	#613287
HA142	Cerebellar ataxia, spastic paraparesis, mild cognitive impairment	67	Sporadic	Incidental finding	Y	chrX-22190478-T-C	PHEX (NM_000444.6)	c.1621T>C	p.Tyr541His	Likely Pathogenic	PP3, PM2, PM5, PP2	Heterozygous	n.a.	Hypophosphatemic rickets, X-linked dominant	#307800
HA143	Cerebellar ataxia, dyarthria, abnormal gait	52	Familial	Negative
HA144	Ataxia, diplopia, bilateral nystagmus, cerebellar atrophy	33	Sporadic	Negative
HA145	Cerebellar ataxia, dysphagia, slurred speech	50	Sporadic	Inconclusive		chr9-128632903-G-A	SPTAN1 (NM_003127.4)	c.7241G>A	p.Arg2419Gln	VUS	PM2, PP2	Heterozygous	rs772995493	Spastic paraplegia 91 with or without cerebellar ataxia, Autosomal dominant	#620538
Notes:
Y¤	Reported as an actionable gene in the ACMG SF v3.2
¶	Mao D, Reuter CM, Ruzhnikov MRZ, et al (2020) De novo EIF2AK1 and EIF2AK2 Variants Are Associated with Developmental Delay, Leukoencephalopathy, and Neurologic Decompensation. The American Journal of Human Genetics 106:570–583. https://doi.org/10.1016/j.ajhg.2020.02.016
