# Supplementary material for: The molecular landscape of hereditary ataxia: a single-center study
Source: Hum Genet. 2025 Apr 10;144(5):545–57. doi: 10.1007/s00439-025-02744-y (PMC12033174; doi:10.1007/s00439-025-02744-y)
Supplement: Supplementary file 4 — Supplementary Material 4 [file 439_2025_2744_MOESM4_ESM.xlsx]

## Sheet: Foglio1
ID	Genomic coordinates (hg38)	Gene (RefSeq ID)	Nucleotide variant	Amino acid variant	Zygosity	Population frequency (GnomAD NFE)	REVEL	CADD	SIFT4G
HA62	chr10-95621147-C-T	ALDH18A1 (NM_002860.4)	c.1351G>A	p.Val451Met	Heterozygous	1.17e-07	0.608	31	0.029
HA82	chr11-66711003-T-C	SPTBN2 (NM_006946.4)	c.799A>G	p.Lys267Glu	Heterozygous	-	0.574	26.7	0.002
HA86	chr4-83269903-C-T	COQ2 (NM_001358921.2)	c.719G>A	p.Gly240Glu	Heterozygous	-	0.817	29.1	0.004
HA108	chr1-155610270-G-A	MSTO1 (NM_018116.4)	c.22G>A	p.Val8Met	Heterozygous	2.18e-06	0.644	26.1	0.005
HA110	chr14-77562419-G-A	SPTLC2 (NM_004863.4)	c.827C>T	p.Thr276Ile	Heterozygous	1.79e-08	0.581	25.4	0.062
HA111	chr19-3978043-C-T	EEF2 (NM_001961.4)	c.1843G>A	p.Glu615Lys	Heterozygous	1.18e-07	0.17	20.5	0.293
HA116	chr8-125078764-G-C	WASHC5 (NM_014846.4)	c.685C>G	p.Leu229Val	Heterozygous	4.49e-08	0.696	22.5	0.007
HA121	chr1-155610270-G-A	MSTO1 (NM_018116.4)	c.22G>A	p.Val8Met	Heterozygous	2.18e-06	0.644	26.1	0.005
HA123	chr2-166280534-C-G	SCN9A (NM_002977.3)	c.2133G>C	p.Leu711Phe	Heterozygous	1.91e-07	0.836	18.79	0.057
HA131	chr2-37120022-AA-	EIF2AK2 (NM_001135651.3)	c.1184_1185del	p.Phe395Ter	Heterozygous	-	n.a	n.a	n.a
HA134	chr10-119174574-G-T	PRDX3 (NM_006793.5)	c.188C>A	p.Pro63His	Homozygous	6.32e-08	0.372	29.7	0.027
HA140	chr2-166280571-C-T	SCN9A (NM_002977.3)	c.2096G>A	p.Cys699Tyr	Heterozygous	6.03e-07	0.845	24.7	0.008
HA141	chr16-70258081-G-A	AARS1 (NM_001605.3)	c.2129C>T	p.Pro710Leu	Heterozygous	3.06e-07	0.481	27.5	0.074
HA145	chr9-128632903-G-A	SPTAN1 (NM_003127.4)	c.7241G>A	p.Arg2419Gln	Heterozygous	1.71e-07	0.302	31	0.31
